# Supplementary material for: Anakinra in hospitalized COVID-19 patients guided by baseline soluble urokinase plasminogen receptor plasma levels: A real world, retrospective cohort study
Source: PLoS One. 2023 Apr 4;18(4):e0273202. doi: 10.1371/journal.pone.0273202 (PMC10072376; doi:10.1371/journal.pone.0273202)
Supplement: S1 Dataset — (XLSX) [file pone.0273202.s005.xlsx]

## Sheet: All patients
COHORT	CS	MALES	ETA	FUMATORE	COPD	HBP	CAD	CHF	A. Fibrillation	Stroke	DM	CKD	BMI	Vaccinato/a	SuPAR	P/F	CRP	Lymphocytes	WBC	IL-6	Ferritin	D-dimer	S.onset-admission	Dexa	Remde	Tocilizumab	2_dose_tocilizumab	Monoclonali	co-infection	sovra-infection	infection	O2_duration	DURATA ricovero	HFNC	PF<100	PF<150	ICU	NIV	VM	DEAD	SCOPE_SCORE	WHO D14	anakinra duration		Symptom onset	Admission	anakinraSTART	anakinraEND	O2 START
CASI	3369527	1	93	0	1	0	0	0	1	0	0	0	24.69		11	266	180.8	910	8470	77.3	830	758	0	1	0	0	0	0	0	0	0	5	5	0	1	1	0	0	0	1	11	missing data	3		2022-01-08	2022-01-08	2022-01-08	2022-01-11	2022-01-08
CASI	4365854	0	91	0	1	1	0	0	0	0	1	0	28.65	1	6.8	245	12.6	610	2970	32.1	348	667	8	1	0	0	0	0	0	0	0	20	24	1	0	1	0	0	0	0	6	2	6		2021-10-21	2021-10-29	2021-11-03	2021-11-09	2021-10-29
CASI	7025083	1	82	0	0	1	0	0	0	0	0	0	25.59	0	5.9	252	60.5	1030	3960	25.3	292	1044	5	1	1	0	0	0	0	0	0	9	13	0	0	0	0	0	0	0	8	1	6		2022-01-06	2022-01-11	2022-01-12	2022-01-18	2022-01-11
CASI	7446396	0	67	0	0	0	0	0	0	0	0	0	33.6	0	6.4	350	26.4	790	3800	18.3	1948	744	1	1	0	0	0	0	0	0	0	5	10	0	0	0	0	0	0	0	8	1	3		2021-12-27	2021-12-28	2021-12-30	2022-01-02	2021-12-30
CASI	8134843	1	76	0	0	1	1	0	1	0	0	0	25.95	1	19	304	124	860	7710	436	1532	662	1	1	1	0	0	0	0	0	0	6	6	0	0	0	0	0	0	0	11	1	3		2021-11-16	2021-11-17	2021-11-20	2021-11-23	2021-11-17
CASI	9024118	1	72	1	1	1	0	0	0	0	2	0	30.5	1	7.6		43	900	4900	42	51	580	4	1	0	0	0	0	0	0	0	15	16	1	0	0	0	0	0	0	6	2	9		2021-12-24	2021-12-28	2021-12-29	2022-01-07	2021-12-28
CASI	9158726	1	70	0	0	0	0	0	0	0	0	0	26.1	0	7.6	165	69.3	1310	5600		1079	566	6	1	0	0	0	0	0	0	0	22	22	1	0	1	0	0	0	0	6	2	4		2021-07-26	2021-08-01	2021-08-03	2021-08-07	2021-08-01
CASI	10703221	0	74	0	0	1	0	0	0	0	0	0	29.3	1	6.2	304	80.5	690	6290	2	135	2610	13	1	0	0	0	0	0	0	0	5	6	0	0	0	0	0	0	0	5	1	4		2022-01-06	2022-01-19	2022-01-19	2022-01-23	2021-01-19
CASI	10755601	1	29	0	0	0	0	0	0	0	0	0	31.25	0	6.6	304	50.4	990	4990	5.3	2972	35200	5	1	1	0	0	0	0	0	0	15	16	0	0	0	0	0	0	0	9	2	7		2021-12-15	2021-12-20	2021-12-21	2021-12-28	2021-12-20
CASI	12384178	0	84	1	0	1	0	0	0	0	1	0	37.5	1	13	247	19.3	890	5610	4.9	291	1212	7	1	0	0	0	0	0	0	0	31	32	0	0	0	0	0	0	0	4	2	6		2021-10-17	2021-10-24	2021-10-26	2021-11-01	2021-10-24
CASI	12821500	1	54	0	0	0	1	0	0	0	0	0	26.29	1	6.3	240	31.1	460	5920	3.9	368	423	2	1	0	0	0	0	0	1	1	12	18	0	0	0	0	0	0	0	3	2	9		2022-01-18	2022-01-20	2022-01-22	2022-01-31	2022-01-20
CASI	13395512	1	86	0	1	1	1	0	0	0	1	1	20.7	1	0.444444	245	840	4900		9.3	302	1184	2	1	0	0	0	0	0	0	0			0	0	0	0	0	0	0	8	missing data	9		2022-01-24	2022-01-26	2022-01-28	2022-02-06	2022-01-26
CASI	14581896	1	56	0	0	1	1	0	0	0	0	0	27.17	0	7.9	260	25.7	960	5290	20.3	481	784	7	1	1	0	0	0	0	0	0	4	24	0	0	1	0	0	0	0	7	2	6		2021-10-23	2021-10-30	2021-10-30	2021-11-05	2021-10-30
CASI	14660971	1	63	0	0	0	0	0	0	0	0	1	33.41	1	12.2	241	63.1	550	10660	7.7	1182	926	2	1	0	0	0	0	0	0	0	8	9	0	0	0	0	0	0	0	9	1	6		2022-01-18	2022-01-20	2022-01-22	2022-01-28	2022-01-20
CASI	16450322	1	48	0	0	0	0	0	1	0	0	0	26.8	1	8.5	283	66.2	1530	8340			35200	6	1	0	0	0	0	0	0	0	5	9	0	0	0	0	0	0	0	missing data	1	5		2021-07-28	2021-08-03	2021-08-05	2021-08-10	2021-08-06
CASI	16515231	0	66	0	0	1	0	0	0	0	0	0	44.06	0	13	182	172.4	1160	9490	12.9	507	933	10	1	0	0	0	0	0	1	1	8	12	0	0	0	0	0	0	0	10	1	9		2021-09-20	2021-09-30	2021-09-30	2021-10-09	2021-09-30
CASI	17578469	1	64	0	0	1	0	0	0	0	0	1	25.26	1	8.4	306	67.6	630	7850	201.3	463	1256	9	1	0	0	0	0	1	0	1	13	13	1	0	0	0	0	0	0	10	1	6		2021-12-20	2021-12-29	2021-12-30	2022-01-05	2021-12-29
CASI	18049726	1	51	0	0	1	0	0	0	0	1	0	52.73	0	9.6	217	49	1280	7130	4.1	10	275	1	1	0	0	0	0	0	0	0	9		0	0	0	0	0	0	0	2	missing data	6		2022-01-28	2022-01-29	2022-01-29	2022-02-04	2022-01-29
CASI	18631515	1	81	0	1	0	1	0	0	0	1	1	23.03	1	0.854167	387	60	680	5830	45.9	1904	1431	2	1	0	0	0	0	0	0	0	8	8	0	0	0	0	0	0	1	11	4	6		2022-01-29	2022-01-31	2022-02-01	2022-02-07	2022-01-31
CASI	22538045	0	71	0	0	0	0	0	0	0	0	0	30.48	0	9.9	199	110.7	1880	9100	47	57	530	8	1	1	0	0	0	0	0	0	12	11	0	0	0	0	0	0	0	7	1	6		2021-11-08	2021-11-16	2021-11-17	2021-11-23	2021-11-15
CASI	25349325	1	54	0	0	0	0	0	0	0	0	0	25	0	6	255	53	508	4350	2	817	755	6	1	0	0	0	0	0	0	0	12	12	0	0	0	0	0	0	0	7	1	8		2021-12-17	2021-12-23	2021-12-27	2022-01-04	2021-12-23
CASI	27003466	1	88	0	0	0	0	0	1	0	0	0	22.53	0	6.6	320	87.4	1630	5450	5.3		500	9	1	0	0	0	0	0	0	0	8	8	0	0	0	0	0	0	0	missing data	1	5		2021-11-19	2021-11-28	2021-12-01	2021-12-06	2021-11-28
CASI	28310464	0	79	0	0	1	0	0	0	0	1	0	25.7	1		183	129.3	1190	4740		94	541	3	1	2	0	0	0	0	1	1	19	14	1	1	1	1	0	0	0	missing data	2	8		2021-09-25	2021-09-28	2021-10-01	2021-10-09	2021-09-29
CASI	28561223	0	64	0	0	0	0	0	0	0	0	0	27.36	0	6	269	39.5	720	3430	73.2	298	1055	8	1	0	0	0	0	0	0	0	9	9	0	0	0	0	0	0	0	8	1	9		2021-12-03	2021-12-11	2021-12-11	2021-12-20	2021-12-11
CASI	28884039	1	45	0	0	0	0	0	0	0	0	0	28.7	1	6.8	305	114.4	570	5460	2.7	1227	627	0	1	0	0	0	0	0	0	0	5	6	0	0	0	0	0	0	0	8	1	5		2021-11-23	2021-11-23	2021-11-24	2021-11-29	2021-11-24
CASI	29314614	0	70	0	0	1	0	0	0	0	0	0	32.47	0	9.8	276	146.2	630	3700	2.9	948	790	14	1	1	0	0	0	0	0	0	7	8	0	0	0	0	0	0	0	8	1	6		2021-10-29	2021-11-12	2021-11-05	2021-11-11	2021-11-04
CASI	29902921	1	75	0	0	1	1	1	0	0	0	0	24.08	1	9.4	198	128.5	820	6160	108.5	125	2109	6	1	0	0	0	0	0	1	1	24	24	1	1	1	0	0	0	0	9	3	9		2021-11-06	2021-11-12	2021-11-12	2021-11-21	2021-11-12
CASI	31366941	0	91	0	0	1	0	0	0	0	0	0	22.04	1	11.8	165	121.9	950	6750		82	10230	4	1	0	0	0	0	0	0	0	6	7	0	0	0	0	0	0	0	6	1	5		2021-11-15	2021-11-19	2021-11-20	2021-11-25	2021-11-19
CASI	32154585	1	74	0	0	1	1	0	0	0	1	1	25.61	1	12.7	258	37.1	860	6280	41.3	635	1973	1	1	0	0	0	0	0	1	1	33	33	1	0	1	0	0	0	0	9	2	9		2021-10-21	2021-10-22	2021-10-22	2021-10-31	2021-10-22
CASI	32587479	0	79	0	0	1	0	0	0	0	1	0	31	0	9.4	154	63	650	3640	32	37	2984	7	1	0	0	0	0	0	0	0	5	6	0	0	0	0	0	0	0	8	1	5		2021-12-21	2021-12-28	2021-12-28	2022-01-02	2021-12-28
CASI	33078767	0	67	0	0	1	0	0	0	0	0	0	29.64	0	8.7	208	24.8	1760	5700	13.5	186	817	8	1	0	0	0	0	0	0	0	11	11	0	0	0	0	0	0	0	4	1	6		2021-12-27	2022-01-04	2021-01-05	2021-01-11	2021-01-04
CASI	33438136	1	63	0	0	1	0	0	0	0	1	0		0	9.5	114	105	1114	6010	75	2722	4974	10	1	0	0	0	0	0	1	1	18	18	1	1	1	1	1	1	1	12	2	15		2021-12-17	2021-12-27	2021-12-30	2022-01-14	2021-12-27
CASI	33874215	1	93	0	0	1	1	1	0	0	0	0	20.45	1	7.7	235	171.7	850	12740	26.1	1026	2795	5	1	0	0	0	0	0	0	0	4	9	0	0	0	0	0	0	0	11	1	3		2021-12-30	2022-01-04	2022-01-05	2022-01-08	2022-01-04
CASI	36264422	1	68	1	0	0	1	0	0	0	1	0	24.69	1	7.5	283	137.7	760	14160	117.6	166	455	1	1	1	0	0	0	0	0	0	8	8	0	0	0	0	0	0	0	7	1	5		2021-09-07	2021-09-08	2021-09-11	2021-09-16	2021-09-08
CASI	37038189	1	73	0	0	1	1	0	0	0	0	0	26.6	1	13	261	150	58850	84800	43	1951	1557	15	1	0	0	0	0	0	1	1	13	13	1	0	0	0	0	0	0	12	1	6		2021-12-29	2022-01-13	2022-01-14	2022-01-20	2022-01-13
CASI	39765847	1	53	0	0	0	0	0	0	0	0	0	24.69	0	8.1	204	157	1190	5060	57.7	441	536	8	1	1	0	0	0	0	0	0	12	12	1	1	1	0	0	0	0	8	1	6		2021-11-28	2021-12-06	2021-12-08	2021-12-14	2021-12-06
CASI	42095786	1	82	1	0	0	0	0	0	0	0	0	19.53	0	11.1	211	108.9	530	7420	166.3	211	834	4	1	0	0	0	0	0	1	1	23	24	1	1	1	0	0	0	0	8	2	7		2021-10-22	2021-10-26	2021-10-28	2021-11-04	2021-10-26
CASI	43280676	1	57	0	0	1	0	0	0	0	0	0	26.6	0	8.1	210	41.4	740	7840	34.6	1415	874	10	1	0	0	0	0	0	0	0	11	11	1	0	0	0	0	0	0	9	1	6		2021-07-03	2021-07-13	2021-07-14	2021-07-20	2021-07-13
CASI	43376623	0	63	0	0	0	0	0	0	0	0	0	26.7	0	7	236	38.4	2290	8130		124	590	9	1	0	0	0	0	0	0	0	10	11	0	0	0	0	0	0	0	missing data	1	8		2021-07-23	2021-08-01	2021-08-02	2021-08-10	2021-08-01
CASI	43378835	1	57	0	0	0	0	0	0	0	0	0	26.1	0	7.9	147	116.2	1260	8000	2.7	2413	246	7	1	0	0	0	0	0	0	0	10	10	1	0	1	0	0	0	0	6	1	4		2021-07-26	2021-08-02	2021-08-05	2021-08-09	2021-08-02
CASI	43414085	1	45	0	0	0	0	0	0	0	0	0	26.11	0	7.2	248	70.6	1010	4210	43.1	1604	331	7	1	0	0	0	0	0	0	0	8	8	0	0	0	0	0	0	0	8	1	3		2021-08-11	2021-08-18	2021-08-21	2021-08-24	2021-08-18
CASI	43426717	0	95	0	0	0	1	1	1	0	0	0	26.12	0	17.5	222	10.5	890	5020	60.8		550	4	1	0	0	0	0	0	0	0	24	24	0	0	0	0	0	0	0	missing data	2	8		2021-08-20	2021-08-24	2021-08-25	2021-09-02	2021-08-24
CASI	43468461	0	77	0	0	0	0	0	1	0	1	0	24.4	0		222	107.7	1210	9380	38.4	1631	3358	10	1	0	0	0	0	0	0	0	27	63	0	0	0	0	0	0	0	12	2	7		2021-08-29	2021-09-08	2021-09-09	2021-09-16	2021-09-08
CASI	43506815	1	66	1	0	0	0	0	0	0	1	0	21.78	1	7.3	150	137.3	1800	9830	70.9	292	495	7	1	1	0	0	0	0	0	0	28	28	1	0	0	0	0	0	1	8	3	9		2021-09-14	2021-09-21	2021-09-23	2021-10-02	2021-09-21
CASI	43576602	0	50	0	0	1	1	0	0	0	0	0		0	7.6	182	169.7	820	6190	66.1	547	813	9	1	0	0	0	0	0	0	0	9	9	0	0	0	0	0	0	0	10	1	6		2021-10-01	2021-10-10	2021-10-13	2021-10-19	2021-10-10
CASI	43613033	1	47	1	0	0	0	0	0	0	0	0	25.8	0	6.7	194	35.1	490	3680	3.8	282	807	1	1	1	0	0	0	0	0	0	9	11	0	0	0	0	0	0	0	4	1	5		2021-10-18	2021-10-19	2021-10-19	2021-10-24	2021-10-19
CASI	43634625	1	63	0	0	0	0	0	0	0	0	0	20.55	0	9.5	178	14.5	390	1680	7.7	1590	607	6	1	1	0	0	0	0	0	0	18	20	1	1	1	0	0	0	0	6	2	9		2021-10-17	2021-10-23	2021-10-25	2021-11-03	2021-10-23
CASI	43645035	1	62	0	0	1	0	0	0	0	0	0	28.6	0	6	274	107.8	4870	6740	51.1		842	9	1	1	0	0	0	0	1	1	15	22	0	0	0	0	0	0	0	8	2	5		2021-10-17	2021-10-26	2021-10-29	2021-11-03	2021-10-26
CASI	43659481	1	75	1	0	1	1	0	0	0	0	0	28.34	1	27	292	35.6	1130	9790	9.5	793	2215	1	1	1	0	0	0	0	0	0	11	13	0	0	0	0	0	0	0	8	1	9		2021-10-30	2021-10-31	2021-11-03	2021-11-12	2021-10-30
CASI	43698091	1	61	0	0	0	0	0	0	0	0	0	26.06	0	8.3	233	65.5	1110	7070	8.9	515	12987	14	1	0	0	0	0	0	0	0	7	7	0	0	0	0	0	0	0	8	1	6		2021-10-29	2021-11-12	2021-11-13	2021-11-19	2021-11-12
CASI	43712082	1	48	0	0	0	0	0	0	0	0	0	26.78	0	7.5	173	27.6	820	6200	66	1575	790	8	1	1	0	0	0	0	0	0	15	15	1	0	1	0	0	0	0	9	2	9		2021-11-08	2021-11-16	2021-11-17	2021-11-26	2021-11-16
CASI	43717776	1	45	0	0	0	0	0	0	0	0	0	27.55	0	8.9	199	123.7	1890	8090	36.6	1158	578	10	1	1	0	0	0	0	0	0	8	8	0	0	0	0	0	0	0	11	1	6		2021-11-08	2021-11-18	2021-11-20	2021-11-26	2021-11-18
CASI	43750421	1	64	0	0	0	1	0	0	0	0	0	28.72	1	6.1	307	83.1	1050	6630	9.9	191	512	8	1	1	0	0	0	0	0	0	9	9	0	0	0	0	0	0	0	4	1	6		2021-11-19	2021-11-27	2021-11-29	2021-12-05	2021-11-27
CASI	43828284	0	79	0	0	1	0	0	0	0	0	0	33.2	0	8.7	264	149	1130	3880	122.9	1175	593	5	1	0	0	0	1	0	0	0	14	14	0	0	0	0	0	0	0	11	1	10		2021-12-11	2021-12-16	2021-12-17	2021-12-27	2021-12-15
CASI	43890060	1	72	0	0	1	0	0	0	0	0	0	24.22	0	11.9	214	26.9	2420	11610			565	9	1	1	0	0	0	0	0	0	11	11	0	0	0	0	0	0	0	missing data	1	6		2021-12-31	2022-01-09	2022-01-11	2022-01-17	2022-01-09
CASI	43892454	1	51	0	0	0	0	0	0	0	0	0	21.8	0	7.8	190	64.3	820	13390	3.6	1415	687	10	1	0	0	0	0	0	0	0	8	8	0	0	0	0	0	0	0	7	1	6		2021-12-31	2022-01-10	2022-01-11	2022-01-17	2022-01-10
suparALTI	542381	1	56	0	0	0	0	0	0	0	0	0	26.8	0	9		72	345	10780	22.5	6713	1096	7	1	0	0	0	0	0	0	0	22	28	1	0	1	0	0	0	0	10	2			2021-12-14	2021-12-21			2021-12-21
suparALTI	2962348	1	65	0	0	1	0	0	0	0	1	0	24.5	0	6.8	262	102.8	980	7910	52.2	317	459	1	1	0	0	0	0	0	1	1	22	42	1	0	1	0	0	0	0	8	2			2021-12-06	2021-12-07			2021-12-06
suparALTI	5080585	0	77	0	0	0	0	0	0	0	0	0	22.99	0	6.5	268	111.6	850	4680	14	47	3398	10	1	0	0	0	0	0	0	0	9	12	0	0	0	0	0	0	0	8	1			2021-11-18	2021-11-28			2021-11-28
suparALTI	7446396	0	67	0	0	1	0	0	0	0	0	0	33.67	0	6.4	236	26.4	790	3800	18.3	1948	744	1	1	0	0	0	1	0	0	0	5	10	0	0	0	0	0	0	0	8	1			2021-12-27	2021-12-28			2021-12-30
suparALTI	8033441	1	88	0	0	1	0	0	1	0	0	0		0	11.3	283	115.6	590	4290	67.6	1096	952	0	1	1	0	0	0	0	0	0	27	27	0	0	1	0	0	0	0	12	2			2022-01-13	2022-01-13			2022-01-13
suparALTI	10249993	1	30	0	0	0	0	0	0	0	0	0	20.76	0	9.5	285	103.7	750	5030	33.6	3034	613	8	1	0	0	0	0	0	0	0	8	10	0	0	0	0	0	0	0	11	1			2021-09-28	2021-10-06			2021-10-06
suparALTI	10467025	0	68	0	0	0	0	0	0	0	0	0	22.41	0	27	233	113.7	580	5810	11.7	1873	1181	12	1	0	0	0	0	0	0	0	19	18	1	1	1	0	0	0	0	10	2			2021-12-08	2021-12-20			2021-12-19
suparALTI	17079914	1	68	0	0	0	0	0	0	0	0	0	22.86	0	9.2	281	24.3	700	4300	42	1581	848	4	1	0	0	0	0	0	0	0	10	10	0	0	0	0	0	0	0	8	1			2021-12-02	2021-12-06			2021-12-06
suparALTI	17437500	1	72	0	0	1	1	1	0	0	1	1	30.3	1	14	175	22	900	7980	3	70	785	3	1	0	0	0	0	1	0	1	15	15	0	0	0	0	0	0	0	2	2			2021-12-27	2021-12-30			2021-12-28
suparALTI	23795438	1	87	0	0	0	1	0	0	0	0	0	25.1	1	6.1	292	235	1120	5100	42.5	516	1567	0	1	0	0	0	0	0	0	0	20	20	0	0	0	0	0	0	0	11	2			2021-10-23	2021-10-28			2021-10-28
suparALTI	23795438	1	87	0	0	1	1	0	0	0	0	0	25.1	1	6.1	292	235	1120	5100	42.5	516	1567	5	1	0	0	0	0	0	0	0	7	20	0	0	0	0	0	0	0	11	2			2021-10-28	2021-10-28			2021-10-28
suparALTI	26031369	1	56	0	0	1	0	0	0	1	0	0	32.7	0	9	128	109	600	3470	5.7	2263	801	4	1	0	1	0	0	0	0	0	26	26	1	1	1	1	1	0	0	9	3			2021-07-14	2021-07-18			2021-07-18
suparALTI	26355560	0	73	0	0	0	0	0	0	0	0	0	20.55		27	226	27.5	950	2720	1	341	1426	10	1	0	0	0	0	0	0	0	6	12	0	0	0	0	0	0	0	5	1			2021-09-02	2021-09-12			2021-09-12
suparALTI	27741156	0	76	0	1	1	0	0	0	0	0	0	32	1	8.1	228	53	1230	7580	14	358	383	8	1	0	0	0	0	0	0	0	12	13	0	0	0	0	0	0	0	5	1			2021-11-02	2021-11-10			2021-11-11
suparALTI	28382463	1	59	0	0	0	0	0	0	1	0	0	29.38	1	6.2	266	11.8	1960	5330	5.2	671	2334	1	0	0	0	0	0	0	0	0	4	20	0	0	0	0	0	0	0	6	2			2022-01-05	2022-01-06			2022-01-06
suparALTI	28914083	0	90	0	0	0	0	0	1	0	0	0	32.03	0	9.2	273	110.4	3360	520	3.3	60	1043	7	1	0	0	0	0	0	1	1	11	11	1	1	1	0	0	0	1	6	4			2021-12-16	2021-12-23			2021-12-23
suparALTI	29832714	1	90	0	0	1	0	0	0	1	0	0	20.82	1	12.8	266	97.4	1070	6840	4.4	2805	10418	6	1	0	1	0	0	0	0	0	23	28	1	1	1	0	0	0	0	9	3			2021-10-20	2021-10-26			2021-10-26
suparALTI	32129439	1	81	0	1	0	1	0	0	0	1	0	23.55	0	14.2	168	256.8	1120	1660	162	1413	875	2	1	0	0	0	0	1	0	1	9	9	1	1	1	0	0	0	1	11	4			2021-12-26	2021-12-28			2021-12-28
suparALTI	32855272	0	69	0	0	0	0	0	0	0	0	0	27.99	0	9.1	101	40.3	1450	7310	40.3	616	633	7	1	1	0	0	0	0	0	0	18	20	1	0	1	0	0	0	0	8	2			2021-11-18	2021-11-25			2021-11-25
suparALTI	32916793	0	83	0	1	1	0	0	1	0	1	0	34.93	1	12.1	242	5.5	1740	8420	14.6	1411	1394	1	0	0	0	0	1	0	1	1	42	43	0	0	0	0	0	0	0	8	2			2021-09-20	2021-09-21			2021-09-21
suparALTI	33632779	1	68	0	0	1	0	0	0	0	1	0	27.68	0	8.1	209	115.5	780	8700	8.2	717	1059	7	1	0	0	0	0	0	0	0	9	9	0	0	0	0	0	0	0	9	1			2021-11-07	2021-11-14			2021-11-14
suparALTI	34719799	1	47	0	0	0	0	0	0	0	0	0	24.54	0	8.2	220	86.5	1560	11530	179.8	896	280	7	1	0	0	0	0	0	0	0	19	19	0	0	0	0	0	0	0	9	2			2021-10-23	2021-10-30			2021-10-30
suparALTI	36506707	0	74	0	0	1	1	0	0	0	0	0	23.44	1	10.5	319	203.5	2670	10120	8.3	183	497	2	0	0	0	0	0	1	0	1	1	8	0	0	0	0	0	0	0	5	1			2022-01-03	2022-01-05			2022-01-04
suparALTI	38803763	0	91	0	0	1	0	0	0	0	1	0	20.31	1	15.1	194	260.4	420	10330	156.9	1534	5518	1	1	0	0	0	0	1	0	1	12	12	1	0	1	0	0	0	1	12	4			2021-11-11	2021-11-12			2021-11-12
suparALTI	41134107	0	48	0	0	0	1	0	0	0	0	0	27.76	1	6.3	254	51.6	1350	6150	61.4	155	316	6	1	1	1	0	0	0	0	0	18	20	0	0	1	0	0	0	0	5	2			2021-11-05	2021-11-11			2021-11-13
suparALTI	41661562	1	71	0	0	1	1	0	0	0	1	0	33.21	1	7.1	216	121.7	1930	7160	123.1	638	346	10	1	0	0	0	0	0	0	0	11	26	0	0	0	0	0	0	0	8	2			2021-10-06	2021-10-16			2021-10-16
suparALTI	43308782	1	73	0	0	0	1	0	0	0	0	0	31.53	1	22	268	144	710	7220	65.5	1597	854	0	1	1	0	0	0	0	1	1	26	29	1	0	1	0	0	0	0	11	3			2021-09-08	2021-09-08			2021-09-08
suparALTI	43377282	0	67	0	0	0	0	0	0	0	0	0	24.98	0	7.4	147	10.1	2100	10220	17.4	1625	1187	4	1	1	0	0	0	0	1	1	27	23	1	0	1	0	0	0	0	8	2			2021-07-28	2021-08-01			2021-07-28
suparALTI	43377563	1	53	0	0	0	0	0	0	0	0	0	27.4		6.9	180	83.9	900	7530			480	1	1	0	0	0	0	0	0	0	14	14	1	0	1	0	0	0	0	missing data	1			2021-08-01	2021-08-02			2021-08-02
suparALTI	43377845	1	65	0	0	0		0	0	0	1	0			7.5	295						712	1	1	1	0	0	0	0	0	0	6	10	0	0	0	0	0	0	0	missing data	1			2021-07-31	2021-08-01			2021-08-01
suparALTI	43387331	1	47	0	0	1	0	0	0	0	0	0	26	0		238	5.1	1340	5610	12.1	1509	745	4	1	1	1	1	0	0	0	0	15	15	1	0	0	0	0	0	0	7	2			2021-07-31	2021-08-04			2021-08-04
suparALTI	43388099	1	65	0	0	1	0	0	0	0	0	0			8.8	257	71.3	430	7650	9.6	1638	627	6	1	0	1	1	0	0	0	0	26	26	1	0	1	0	0	0	0	8	3			2021-07-30	2021-08-05			2021-08-05
suparALTI	43388149	0	85	0	0	0	0	0	0	0	0	0	27.5	1	11.5	202	25.5	570	2640	67.5	924	508	8	1	0	0	0	0	0	0	0	10	10	1	1	1	0	0	0	1	8	4			2021-07-29	2021-08-06			2021-08-06
suparALTI	43520345	0	79	0	0	0	0	0	0	0	0	0	24.49	0	7.9	238	226.1	870	6440	64.5	1066	13018	10	1	1	0	0	0	1	0	1	20	20	0	0	1	0	0	0	0	12	2			2021-09-14	2021-09-24			2021-09-24
suparALTI	43524347	1	66	0	0	0	0	0	0	0	0	0	29.38	0	8.5	172	160.2	870	5850	23.3	1070	4263	5	1	0	1	1	0	0	1	1	19	21	1	1	1	0	0	0	0	11	2			2021-09-20	2021-09-25			2021-09-25
suparALTI	43525732	0	89	0	0	1	0	1	0	0	0	0	25.71	1	9.1	289	21.8	1900	9130	5.8	553	452	7	1	1	0	0	0	0	1	1	36	47	0	0	0	0	0	0	1	4	2			2021-09-18	2021-09-25			2021-09-26
suparALTI	43526748	0	71	0	0	1	0	0	0	0	1	0	41.6	1	6.6	197	65.4	1600	11500	10.2	85	1683	7	1	1	0	0	0	0	0	0	19	19	0	0	0	0	0	0	0	6	2			2021-09-20	2021-09-27			2021-09-27
suparALTI	43558048	1	66	1	0	1	0	0	0	0	0	0	27.51	1	11.7	204	208	470	9540	2		11030	1	1	0	1	1	0	0	0	0	16	15	1	0	1	0	0	0	0	6	2			2021-10-04	2021-10-05			2021-10-04
suparALTI	43635465	1	68	0	0	1	0	0	0	0	0	0	33.06	1	8.4	165	90.2	750	5050	4.3	1360	338	4	1	1	1	1	0	0	0	0	18	18	1	0	1	0	0	0	0	6	2			2021-10-20	2021-10-24			2021-10-24
suparALTI	43657279	1	42	0	0	0	0	0	0	0	1	0	29.39	1	9.2	250	12.3	2710	12070		525	1050	22	1	0	0	0	0	0	0	0	10	10	0	0	0	0	0	0	0	missing data	1			2021-10-22	2021-11-13			2021-11-13
suparALTI	43659911	1	61	0	0	1	0	0	0	1	0	0	26	0	10	86	34	880	7050	228	313	1262	7	1	1	1	1	0	0	0	0	44	45	1	1	1	1	1	0	0	8	3			2021-10-24	2021-10-31			2021-11-01
suparALTI	43662196	0	79	1	1	0	1	0	0	0	0	0	21.34	0	6.3	138	108.9	770	3400	2.7	155	729	8	1	0	0	0	0	0	0	0	8	8	0	0	1	0	0	0	0	5	1			2021-10-25	2021-11-02			2021-11-02
suparALTI	43669530	1	51	0	0	0	0	0	0	0	0	0	32.19	0	6.9	101	176	930	7010	80.8	1587	713	8	1	0	0	0	0	0	0	0	14	14	0	0	0	0	0	0	0	11	1			2021-10-26	2021-11-03			2021-11-03
suparALTI	43687185	1	61	0	0	1	0	0	0	0	0	0		1	8.9	264	172.5	1000	3110	9.7	1469	885	5	1	0	0	0	0	0	0	0	8	8	0	0	0	0	0	0	0	9	1			2021-11-04	2021-11-09			2021-11-09
suparALTI	43753557	1	96	0	0	1	0	0	1	0	0	1	26	1	27	245	154	6120	15610	297	425	854	3	1	0	0	0	0	0	0	0	11	11	1	1	1	0	0	0	1	9	4			2021-11-27	2021-11-30			2021-11-30
suparALTI	43778950	1	55	0	0	0	0	0	0	0	0	0	27	0	6.4	320	114	340	6040	8.3	1709	346	8	1	0	0	0	0	0	0	0	6	6	0	0	0	0	0	0	0	7	1			2021-11-27	2021-12-05			2021-12-05
suparALTI	43860550	1	85	0	0	1	0	1	0	0	0	0	24.49	0	9.9	285	167.8	570	9480	39	171	891	3	1	0	0	0	0	0	0	0	20	25	0	0	0	0	0	0	0	8	2			2021-12-27	2021-12-30			2021-12-30
suparALTI	43876267	1	60	0	0	1	0	0	0	0	0	0	35.5	0	11.7	277	154	1130	7310	27	1004	618	5	1	0	0	0	0	0	0	0	9	10	0	0	0	0	0	0	0	10	1			2021-12-27	2022-01-01			2022-01-01
suparALTI	43948884	1	58	0	0	0	0	0	0	0	0	0	23.15	0	27	247	295.6	1490	12430	41.2	1536	14810	15	1	0	0	0	0	0	0	0	12	13	0	0	0	0	0	0	0	12	1			2022-01-11	2022-01-26			2022-01-26
suparBASSI	146662	0	56	0	0	0	0	0	0	0	0	0	26.95	1	2.4	280	14.3	987	3690	12	388	608	7	1	0	0	0	1	0	0	0	8	8	0	0	0	0	0	0	0	4	1			2021-12-27	2022-01-03			2022-01-11
suparBASSI	1326032	0	77	0	0	0	0	0	0	0	0	0	21.7	0	4.9	350	7	530	2210	12	231	2760	5	1	0	0	0	1	0	1	1	9	12	0	0	0	0	0	0	0	4	1			2021-11-13	2021-11-18			2021-11-20
suparBASSI	4117198	0	65	0	0	1	0	0	0	1	0	0	23.53	1	4.6	338	60	930	4460	27.8	530	997	9	1	1	0	0	0	0	0	0	8	8	0	0	0	0	0	0	0	9	1			2021-11-22	2021-12-01			2021-12-01
suparBASSI	4542882	0	73	0	0	1	0	0	0	0	0	1	29.3	1	4.2	323	9	1120	3700	2	154	3220	5	1	0	0	0	0	0	0	0	0	7	0	0	0	0	0	0	0	3	1			2022-01-03	2022-01-08			/
suparBASSI	7277452	1	61	0	0	0	0	0	0	0	0	0	33.58		3.9	252	42.7	900	4730		397	451	3	0	0	0	0	0	0	0	0	9	10	0	0	0	0	0	0	0	missing data	1			2021-06-04	2021-06-07			2021-08-07
suparBASSI	9182585	1	54	0	0	0	0	0	0	0	0	0		0	5.5	201	99.2	1870	9580	20.9	1249	536	8	1	1	0	0	0	0	0	0	9	10	0	0	0	0	0	0	0	9	1			2021-11-27	2021-12-05			2021-12-05
suparBASSI	10646933	1	63	0	0	0	0	0	0	0	0	0	27.4	0	5	224	29.1	880	3500	8	245	343	7	1	1	0	0	0	0	0	0	16	16	1	0	0	0	0	0	0	3	2			2021-11-20	2021-11-27			2021-11-27
suparBASSI	11331113	1	39	0	0	0	0	0	0	0	0	0	32.25	0	3.2	285	18.9	4100	10450	9.2	1034	710	10	0	0	0	0	0	0	0	0	3	3	0	0	0	0	0	0	0	6	1			2021-11-14	2021-11-24			2021-11-24
suparBASSI	14151575	1	52	0	0	0	0	0	0	0	0	0		0	4.6	295	180.8	380	3270	2	1017	633	6	1	1	0	0	0	0	0	0	7	7	0	0	0	0	0	0	0	8	1			2021-11-13	2021-11-19			2021-11-19
suparBASSI	15316151	1	50	0	0	1	0	0	0	1	0	0	30	0	4.5	250	3	730	4660			338	3	1	0	1	1	0	0	1	1	22	22	1	1	1	0	0	0	0	missing data	3			2021-12-06	2021-12-09			2021-12-09
suparBASSI	17283227	1	48	1	0	0	0	0	1	1	0	1	36.4	0	5.2	300	108	1380	5200	33.2	680	190	4	1	1	0	0	0	0	0	0	0	17	0	0	0	0	0	0	0	8	2			2021-07-10	2021-07-14			/
suparBASSI	18315275	1	78	0	0	1	0	0	0	0	1	0	25.37	0	4.4	257	102.3	670	3490	26.4	207		0	1	0	0	0	0	0	0	0	14	20	0	0	0	0	0	0	0	missing data	2			2021-11-16	2021-11-16			2021-11-16
suparBASSI	20058053	0	65	0	0	1	0	0	0	0	1	0	22.23	1	4.8	295	195.7	2270	6460	12.5	719	580	3	1	0	0	0	0	0	0	0	10	10	0	0	0	0	0	0	0	9	1			2021-12-14	2021-12-17			2021-12-17
suparBASSI	22538037	1	74	0	0	1	0	0	0	0	1	0	28.73	1	5.9	272	59	920	5100	10.5	281	1325	9	1	0	0	0	0	0	0	0	2	2	0	0	0	0	0	0	0	7	1			2021-11-07	2021-11-16			2021-11-16
suparBASSI	23804040	1	47	0	0	1	0	0	0	0	0	0		0	2.3	247	12	2100	15700	10.5	1080	367	9	1	1	0	0	0	0	0	0	7	7	0	0	0	0	0	0	0	4	1			2021-08-10	2021-08-19			2021-08-19
suparBASSI	24348799	1	72	0	0	1	0	0	1	0	0	0	25.95	0	3.6	361	62.4	1180	9710	23.8	294	394	9	0	0	0	0	1	0	0	0	0	9	0	0	0	0	0	0	0	5	1			2021-12-10	2021-12-19			0
suparBASSI	25509266	1	49	0	0	0	0	0	0	0	0	0	39.2	0	5.3	300	94.1	1260	6060	9.6	1413	954	12	1	0	0	0	0	0	0	0	5	6	0	0	0	0	0	0	0	10	1			2021-10-25	2021-11-06			2021-11-06
suparBASSI	25692856	0	82	0	0	1	0	0	0	0	0	0	30	1	4.9	250	15	2490	11430	1	1184	4151	9	1	0	0	0	0	0	0	0	17	17	0	0	0	0	0	0	0	6	missing data			2021-11-20	2021-11-28
suparBASSI	25692856	0	89	0	0	1	0	0	0	0	0	0	21.23	1	3.6	250	15	2490	11430	1	1184	4151	8				0		0	0	0	0		0	0	0	0	0	0	0	6	2			2021-11-14	2021-11-23			2021-11-23
suparBASSI	26042184	1	50	0	0	0	0	0	0	0	0	0	21	0	4.3	353	14	300	1750	8	620		3	0	0	0	0	1	0	0	0	0	5	0	0	0	0	0	0	0	missing data	1			2021-12-21	2021-12-24			/
suparBASSI	26155341	0	81	0	0	1	0	1	0	0	0	0	41.59	0	5.8	280	90.5	1030	8040	35.3	696	3398	3	1	0	0	0	0	0	1	1	3	31	0	0	0	0	0	0	1	11	2			2021-11-05	2021-11-08			2021-11-08
suparBASSI	28310464	1	78	0	0	1	0	0	0	0	0	0	25.95	1	5.1	185	63.7	570	5130	7.3	735	541	10	1	1	0	0	0	0	0	0	13	18	0	0	0	0	0	0	0	6	1			2021-09-14	2021-09-24			2021-09-24
suparBASSI	32319675	1	75	0	1	1	0	0	0	0	0	0	24.61	1	5.6	277	69.4	1540	9840	2	156	2037	10	1	1	0	0	0	0	0	0	7	7	0	0	0	0	0	0	0	5	1			2021-11-14	2021-11-24			2021-11-24
suparBASSI	33275124	1	72	0	0	1	0	0	0	0	1	0	27.7	0	3.9	276	101.7	1010	5380	97.6	253	750	5	1	1	1	1	0	0	0	0	35	35	1	0	1	0	0	0	0	9	3			2021-11-13	2021-11-18			2021-11-18
suparBASSI	34196162	1	52	0	0	0	0	0	0	0	0	0	19.1	0	5.3	312	43	1230	8060	51.5	1499	200	5	1	1	0	0	0	0	0	0	7	7	0	0	0	0	0	0	0	7	1			2021-10-30	2021-11-04			2021-11-04
suparBASSI	35548403	0	84	0	0	1	0	0	0	0	0	0	20.81	0	4.8	285	84.4	650	6460	28.7	37	697	0	0	0	0	0	1	0	1	1	4	18	0	0	0	0	0	0	0	6	2			2022-01-03	2022-01-03			2022-01-07
suparBASSI	35832534	1	46	0	0	0	0	0	0	0	0	0	28.41	0	5	235	35.9	1150	8330	28.9	1056	562	10	1	0	0	0	0	0	0	0	11	11	1	0	0	0	0	0	0	7	1			2021-11-23	2021-12-03			2021-12-03
suparBASSI	36125268	1	63	0	0	1	1	0	0	0	1	0	31.8	1	4.2	188	71.2	1020	3830	53.4	304	726	6	1	1	0	0	0	1	0	1	17	17	0	0	0	0	0	0	0	8	2			2021-09-12	2021-09-18			2021-09-18
suparBASSI	36827152	0	72	1	1	0	0	0	0	0	0	0	31.11	1	4.8	280	47.2	1230	4230	10.9	121	392	12	1	0	0	0	0	0	0	0	7	8	0	0	0	0	0	0	0	3	1			2021-12-24	2022-01-05			2022-01-05
suparBASSI	37524121	1	46	0	0	0	0	0	0	0	0	0	23.72	0	3.6	228	42.8	1260	7160	97.6	274	355	8	1	1	0	0	0	0	0	0	9	10	0	0	0	0	0	0	0	5	1			2021-11-13	2021-11-21			2021-11-21
suparBASSI	37524121	1	54	0	0	1	0	0	0	0	0	0	32.41	0	5.8	143	43.8	690	4020	10.1	1144	355	8	1	0	0	0	0	0	0	0	15	16	1	0	1	0	0	0	0	5	2			2021-09-12	2021-09-20			2021-09-20
suparBASSI	37692795	0	72	1	1	0	0	0	0	0	0	0	31.64	1	3.2	241	14	2040	11050	15.4	101	350	5	1	0	0	0	0	0	0	0	20	11	0	0	0	0	0	0	0	2	1			2021-10-24	2021-10-29			2021-10-20
suparBASSI	37692795	0	72	0	1	0	0	0	0	0	0	0	31.64	1	3.2	241	14.1	2040	11050	15.4	101	350	5	1	0	0	0	0	0	0	0	11	11	0	0	0	0	0	0	0	2	1			2021-10-24	2021-10-29			2021-10-29
suparBASSI	39443239	1	56	0	0	0	0	0	0	0	0	0	22.6	0	5.1	289	91.4	1590	7080	31.9	1485	348	11	1	1	0	0	0	0	0	0	6	8	0	0	0	0	0	0	0	9	1			2021-09-18	2021-09-29			2021-09-29
suparBASSI	39484043	0	75	0	0	0	0	0	0	0	0	1	22	1	5.5	286	20	510	4090	28	1325	2192	6	1	0	0	0	0	0	1	1	19	19	1	0	0	0	0	0	0	8	2			2021-12-10	2021-12-16			2021-12-16
suparBASSI	40308298	0	46	0	0	1	0	0	0	0	0	0	34.7	0	5.4	251	116.3	270	2270	2		711	10	1	1	0	0	0	0	0	0	7	7	0	0	0	0	0	0	0	missing data	1			2021-08-07	2021-08-17			2021-08-17
suparBASSI	42088302	0	66	0	0	0	0	0	0	0	0	0	19.53	0	5.7	235	64	1320	6610	45.5	267	4150	10	1	0	0	0	0	0	0	0	11	12	0	0	0	0	0	0	0	9	1			2021-08-30	2021-09-09			2021-09-09
suparBASSI	43400951	1	43	0	0	1	0	0	0	0	0	0	25.71	0	5.8	295	95.5	1070	10900	22.4	1613		9	1	0	0	0	0	0	0	0	5	6	0	0	0	0	0	0	0	8	1			2021-08-02	2021-08-11			2021-08-11
suparBASSI	43419522	0	60	0	0	0	0	0	0	0	0	0	22.49		5.9	137	248.6	1240	9360	114.8		2046	5	1	0	0	0	0	0	0	0	9	11	0	0	1	0	0	0	0	9	1			2021-08-16	2021-08-21			2021-08-21
suparBASSI	43435833	1	49	0	0	0	0	0	0	0	0	0			4.8	253	113.1	1620	10930	14.9	1386	1620	8	1	1	0	0	0	0	0	0	5	6	0	0	0	0	0	0	0	6	1			2021-08-21	2021-08-29			2021-08-29
suparBASSI	43552611	0	87	0	0	1	0	0	0	0	0	0	26.75	1	4.1	282	74.7	1300	12310	3.7	63	1008	5	1	0	0	0	0	0	0	0	4	7	0	0	0	0	0	0	0	11	1			2021-09-29	2021-10-04			2021-10-05
suparBASSI	43627843	0	80	0	0	0	0	0	0	0	0	0	22.22	1	5.2	285	97.9	1460	6650	6	271	423	5	1	1	0	0	0	0	0	0	5	8	0	0	0	0	0	0	0	5	1			2021-10-17	2021-10-22			2021-10-22
suparBASSI	43630706	1	51	0	0	1	0	0	0	0	0	0	39.44	1	4.9	297	82.8	1210	5770	3.3	612	533	1	1	0	0	0	1	0	0	0	5	7	0	0	0	0	0	0	0	6	1			2021-10-22	2021-10-23			2021-10-23
suparBASSI	43684992	1	64	0	0	0	0	0	0	0	0	0	29.39	1	4.7	271	38.6	760	6210	6.5	1276	258	6	1	1	0	0	0	0	0	0	7	10	0	0	0	0	0	0	0	5	1			2021-11-03	2021-11-09			2021-11-12
suparBASSI	43717958	1	63	0	0	0	0	0	0	0	1	0	23.51	1	5.5	228	109.6	1120	5130	111.3	528	259	0	1	1	0	0	0	0	0	0	8	9	0	0	0	0	0	0	0	5	1			2021-11-18	2021-11-18			2021-11-18
suparBASSI	43793942	0	42	0	0	0	0	0	0	0	0	0	35.86	1	3.6	261	48.7	2550	7690	13.1	54	394	3	1	1	0	0	0	0	0	0	11	11	0	0	0	0	0	0	0	8	1			2021-12-06	2021-12-09			2021-12-09
suparBASSI	43804079	1	33	0	0	0	0	0	0	0	0	0	37.55	0	5	200	58.2	1440	14610	1	1074	580	9	1	0	0	0	0	0	0	0	6	8	0	0	0	0	0	0	0	4	1			2021-12-03	2021-12-12			2021-12-12
suparBASSI	43880764	0	74	0	0	0	0	0	0	0	0	0	0	0	4.1	352	7	879	3870	13.4	395	1293	9	0	0	0	0	0	0	0	0	0	2	0	0	0	0	0	0	0	7	1			2021-12-27	2022-01-05			/
[truncated: 11 more columns]
